# Supplementary material for: Characterisation of the molecular properties of scleroglucan as an alternative rigid rod molecule to xanthan gum for oropharyngeal dysphagia
Source: Food Hydrocoll. 2020 Apr;101:105446. doi: 10.1016/j.foodhyd.2019.105446 (PMC7015278; doi:10.1016/j.foodhyd.2019.105446)
Supplement: Multimedia component 1 [file mmc1.xml]

<?xml version="1.0" encoding="UTF-8" standalone="no"?><data:data><datasets><author>s.e.harding@khm.uio.no</author><type>0</type><dataset><value>1</value><reason>Data will be made available on request</reason><comments/></dataset></datasets></data:data>
